# Supplementary material for: Topographic Heterogeneity Outweighs Climate in Shaping Artemisia L. Species Richness and Endemism in the Hengduan Mountains, Southwest China
Source: Plants (Basel). 2025 Nov 5;14(21):3379. doi: 10.3390/plants14213379 (PMC12609623; doi:10.3390/plants14213379)
Supplement: Supplementary file 1 [file plants-14-03379-s001.zip]

Archive with 2 entries (2 files):
- Supplement_R_Code_Artemisia_HDMs.R
- Supplementary File.pdf
