# Supplementary material for: Topographic Heterogeneity Outweighs Climate in Shaping Artemisia L. Species Richness and Endemism in the Hengduan Mountains, Southwest China
Source: Plants (Basel). 2025 Nov 5;14(21):3379. doi: 10.3390/plants14213379 (PMC12609623; doi:10.3390/plants14213379)
Supplement: Supplementary file 1 [file plants-14-03379-s001.zip › Supplement_R_Code_Artemisia_HDMs.R]

# ================================================================
# Supplementary R Code — Artemisia diversity in the Hengduan Mountains
# Title: Topographic Heterogeneity Outweighs Climate in Shaping Artemisia
#        Species Richness and Endemism in the Hengduan Mountains
# Journal: Plants (MDPI) — Supplementary Materials (R code)
# Authors: Chang’an Guo et al.
# Last updated: 2025-10-29
# Reproducibility: this script avoids setwd(), uses relative paths, and
#   writes all outputs to ./outputs (figures/ and tables/).
# ---------------------------------------------------------------
# Folder layout (suggested):
#   project_root/
#     ├─ data/
#     │    ├─ endemism_predictors.csv         # (= "1.csv" in original code)
#     │    ├─ altitude_distribution.csv
#     │    ├─ Updated_Climate_Data_with_PCs.csv
#     │    └─ haibafenbudian.csv
#     └─ outputs/
#          ├─ figures/
#          └─ tables/
# ================================================================

# ----------------------------
# 0) Setup & Utilities
# ----------------------------
set.seed(1234)

# Load required packages (no install in journal code; please pre-install)
suppressPackageStartupMessages({
  library(tidyverse)
  library(mgcv)
  library(gam.hp)
  library(patchwork)
  library(scales)
  # Optional for static 3D:
  # library(scatterplot3d)
  # Optional for interactive 3D (do not use for PDF MS):
  # library(plotly)
})

# Output directories
OUT_DIR      <- file.path(getwd(), "outputs")
FIG_DIR      <- file.path(OUT_DIR, "figures")
TAB_DIR      <- file.path(OUT_DIR, "tables")
dir.create(FIG_DIR, recursive = TRUE, showWarnings = FALSE)
dir.create(TAB_DIR, recursive = TRUE, showWarnings = FALSE)

# Helpers
save_plot <- function(p, filename, width=180, height=120, units="mm", dpi=300){
  ggsave(filename, p, width = width, height = height, units = units, dpi = dpi)
}

save_device_plot <- function(filename, expr, width=180, height=120, units="mm", dpi=300){
  # Use png device to wrap base plotting functions (e.g., plot(hp_obj))
  px_w <- if(units=="mm") width/25.4*dpi else width*dpi
  px_h <- if(units=="mm") height/25.4*dpi else height*dpi
  png(filename, width = px_w, height = px_h, res = dpi)
  on.exit(dev.off(), add = TRUE)
  force(expr)
}

write_text_capture <- function(obj, file){
  con <- file(file, open = "wt", encoding = "UTF-8")
  on.exit(close(con), add = TRUE)
  sink(con)
  on.exit(sink(), add = TRUE)
  print(obj)
}

# A safe reader that prefers the "data/" version but falls back to a plain file
prefer_data <- function(fname_preferred, fname_fallback = NULL){
  p1 <- file.path("data", fname_preferred)
  if (file.exists(p1)) return(p1)
  if (!is.null(fname_fallback) && file.exists(fname_fallback)) return(fname_fallback)
  stop("Data file not found: ", p1, if(!is.null(fname_fallback)) paste0(" or ", fname_fallback) else "")
}

# ================================================================
# A) GAM on Endemism with hierarchical partitioning (gam.hp)
# ================================================================

# ---- A1) Data ----
# Original code used "1.csv"; we recommend a semantic filename.
f_endem <- prefer_data("endemism_predictors.csv", "1.csv")
dat_endem <- readr::read_csv(f_endem, show_col_types = FALSE)

# Variables used (as provided)
vars <- c("HFP","SWC","SOC","SPH","MTCQ","MTWQ","MAT","AI",
          "PET","AP","PSN","TSN","SR","ER","MATR","APR")

# Keep columns and drop NA
stopifnot(all(c("Endemism", vars) %in% names(dat_endem)))
mydata <- dat_endem |>
  dplyr::select(all_of(c("Endemism", vars))) |>
  tidyr::drop_na()

# ---- A2) Fit GAM (negative binomial) ----
# Note: the theta parameter is estimated if using family = nb(); here we follow
# the user-provided negbin(1). Adjust if over/under-dispersion diagnostics suggest.
form_endem <- as.formula(paste(
  "Endemism ~",
  paste(sprintf("s(%s)", vars), collapse = " + ")
))

mod_endem <- mgcv::gam(
  formula = form_endem,
  family  = mgcv::negbin(1),
  data    = mydata
)

# Save model summary
sum_path <- file.path(TAB_DIR, "GAM_Endemism_summary.txt")
write_text_capture(summary(mod_endem), sum_path)

# Diagnostics (optional figure)
save_device_plot(
  file.path(FIG_DIR, "GAM_Endemism_gamcheck.png"),
  expr = { mgcv::gam.check(mod_endem) },
  width = 180, height = 140, units = "mm", dpi = 300
)

# ---- A3) Hierarchical partitioning of explained variance ----
hp_adjR2 <- gam.hp(mod_endem, type = "adjR2")
hp_dev   <- gam.hp(mod_endem, type = "dev")

# Save printed objects for transparency
write_text_capture(hp_adjR2, file.path(TAB_DIR, "GAM_HP_adjR2.txt"))
write_text_capture(hp_dev,   file.path(TAB_DIR, "GAM_HP_deviance.txt"))

# Save default plots produced by gam.hp
save_device_plot(
  file.path(FIG_DIR, "GAM_HP_adjR2.png"),
  expr = { plot(hp_adjR2) },
  width = 160, height = 120, units = "mm", dpi = 300
)
save_device_plot(
  file.path(FIG_DIR, "GAM_HP_deviance.png"),
  expr = { plot(hp_dev) },
  width = 160, height = 120, units = "mm", dpi = 300
)

# ================================================================
# B) Elevation distribution — richness by 500 m bands
#    (altitude_distribution.csv with columns: Latin, Altitude, Longitude, Latitude)
# ================================================================

f_alt <- prefer_data("altitude_distribution.csv", "altitude_distribution.csv")
df_alt <- readr::read_csv(f_alt, show_col_types = FALSE)

# 500 m bins
bin_width <- 500
alt_min <- floor(min(df_alt$Altitude, na.rm = TRUE) / bin_width) * bin_width
alt_max <- ceiling(max(df_alt$Altitude, na.rm = TRUE) / bin_width) * bin_width
df_alt <- df_alt |>
  mutate(Altitude_bin = cut(
    Altitude,
    breaks = seq(alt_min, alt_max, by = bin_width),
    right = FALSE, include.lowest = TRUE
  ))

species_count <- df_alt |>
  group_by(Altitude_bin) |>
  summarise(Species_Count = n_distinct(Latin), .groups = "drop")

p_alt_hist <- ggplot(species_count, aes(x = Altitude_bin, y = Species_Count)) +
  geom_col(fill = "#648767", width = 0.9) +
  labs(x = "Elevation Range (m)", y = "Number of species") +
  scale_y_continuous(labels = scales::comma) +
  theme_minimal(base_size = 10) +
  theme(axis.text.x = element_text(angle = 45, hjust = 1))

save_plot(p_alt_hist, file.path(FIG_DIR, "Richness_by_500m_band.png"),
          width = 170, height = 110, units = "mm", dpi = 300)

# Optional: static 3D point cloud (commented for SI PDF compactness)
# s3d_png <- file.path(FIG_DIR, "Species_3D_scatter_static.png")
# save_device_plot(s3d_png, expr = {
#   scatterplot3d::scatterplot3d(df_alt$Longitude, df_alt$Latitude, df_alt$Altitude,
#                                pch = 16, color = "steelblue",
#                                xlab = "Longitude", ylab = "Latitude", zlab = "Altitude (m)",
#                                main = "3D distribution of species locations",
#                                angle = 30)
# }, width = 160, height = 120, units = "mm", dpi = 300)

# ================================================================
# C) Bubble plot — ER vs SR, bubble size = Richness, fill = Endemism classes
#    (Updated_Climate_Data_with_PCs.csv: columns ER, SR, Richness, Endemism)
# ================================================================

f_pc <- prefer_data("Updated_Climate_Data_with_PCs.csv", "Updated_Climate_Data_with_PCs.csv")
df_pc <- readr::read_csv(f_pc, show_col_types = FALSE) |>
  mutate(
    Endemism_class = cut(
      Endemism,
      breaks = c(0, 0.5, 1.5, 3.0, 7.2),
      include.lowest = TRUE,
      labels = c("0–0.5", "0.5–1.5", "1.5–3.0", "3.0–7.2")
    )
  )

thr_ER <- 0.4
thr_SR <- 0.3

theme_pub <- function(base_size = 9){
  theme_minimal(base_size = base_size) +
    theme(
      panel.grid.major = element_line(colour = "grey90", linewidth = 0.2),
      panel.grid.minor = element_blank(),
      panel.border     = element_rect(colour = "grey40", fill = NA, linewidth = 0.5),
      axis.title       = element_text(size = base_size + 1),
      legend.title     = element_text(size = base_size),
      legend.text      = element_text(size = base_size - 1),
      legend.box       = "vertical",
      legend.margin    = margin(0,0,0,0),
      plot.title       = element_text(face = "bold", size = base_size + 2, hjust = 0.03)
    )
}

p_bubble <- ggplot(df_pc, aes(x = ER, y = SR)) +
  geom_smooth(method  = "gam", formula = y ~ s(x, k = 4),
              colour  = "grey40", linetype = "dashed", linewidth = 0.4, se = FALSE) +
  geom_vline(xintercept = thr_ER, linetype = "dotted", colour = "grey60") +
  geom_hline(yintercept = thr_SR, linetype = "dotted", colour = "grey60") +
  geom_point(aes(size = Richness, fill = Endemism_class),
             shape = 21, colour = "black", alpha = 0.85, stroke = 0.25) +
  scale_size_area(max_size = 8, breaks = c(10, 20, 30, 40), name = "Species\nrichness") +
  scale_fill_viridis_d(option = "C", direction = -1, name = "Weighted\nendemism") +
  labs(title = "Topographic heterogeneity vs. Artemisia diversity",
       x = "Elevation range (ER, scaled)",
       y = "Surface roughness (SR, scaled)",
       caption = "Dashed GAM line: mean SR response to ER; dotted lines: heterogeneity thresholds") +
  guides(fill = guide_legend(order = 1, override.aes = list(size = 5)),
         size = guide_legend(order = 2)) +
  theme_pub()

save_plot(p_bubble, file.path(FIG_DIR, "Bubble_ER_SR_Richness_Endemism.png"),
          width = 170, height = 130, units = "mm", dpi = 300)

# ================================================================
# D) ER & SR response surfaces (Richness; Endemism) — scatter + contours
# ================================================================

# ---- D1) Richness: LM surface (for simple illustration) ----
vmin_r <- min(df_pc$Richness, na.rm = TRUE); vmax_r <- max(df_pc$Richness, na.rm = TRUE)
pow06  <- trans_new("pow06", transform = function(x) x ^ 0.6, inverse = function(x) x ^ (1/0.6))

p_a_r <- ggplot(df_pc, aes(ER, SR, colour = Richness)) +
  geom_point(size = 2.5, alpha = .9) +
  scale_colour_viridis_c(option = "mako", direction = -1,
                         limits = c(vmin_r, vmax_r), trans  = pow06,
                         name = "Species\nrichness") +
  labs(x = "Elevation range (ER)", y = "Surface roughness (SR)", title = "a") +
  theme_classic(base_size = 10) +
  theme(plot.title = element_text(face = "bold", hjust = 0))

mod_r <- lm(Richness ~ ER + SR, data = df_pc)
r2_r  <- summary(mod_r)$r.squared

er_seq <- seq(min(df_pc$ER), max(df_pc$ER), length = 250)
sr_seq <- seq(min(df_pc$SR), max(df_pc$SR), length = 250)
grid_r <- expand.grid(ER = er_seq, SR = sr_seq)
grid_r$pred <- predict(mod_r, newdata = grid_r)

p_b_r <- ggplot(grid_r, aes(ER, SR, z = pred)) +
  geom_raster(aes(fill = pred), interpolate = TRUE) +
  geom_contour(colour = "black", linewidth = .35,
               breaks = seq(floor(vmin_r/5)*5, ceiling(vmax_r/5)*5, by = 5)) +
  scale_fill_viridis_c(option = "mako", direction = -1,
                       limits = c(vmin_r, vmax_r), oob = scales::squish,
                       na.value = NA, name = "Predicted\nrichness") +
  labs(x = "Elevation range (ER)", y = "Surface roughness (SR)",
       title = paste0("b   Model: R² = ", sprintf("%.2f", r2_r))) +
  theme_classic(base_size = 10) +
  theme(plot.title = element_text(face = "bold", hjust = 0))

p_rich <- p_a_r + p_b_r + plot_layout(widths = c(1, 1))
save_plot(p_rich, file.path(FIG_DIR, "ER_SR_Richness_scatter_contour.png"),
          width = 180, height = 95, units = "mm", dpi = 300)

# ---- D2) Endemism: GAM surface s(ER, SR) ----
vmin_e <- min(df_pc$Endemism, na.rm = TRUE); vmax_e <- max(df_pc$Endemism, na.rm = TRUE)

p_a_e <- ggplot(df_pc, aes(ER, SR, colour = Endemism)) +
  geom_point(size = 2.5, alpha = .9) +
  scale_colour_viridis_c(option = "mako", direction = -1,
                         limits = c(vmin_e, vmax_e), trans  = pow06,
                         name = "Weighted\nendemism") +
  labs(x = "Elevation range (ER)", y = "Surface roughness (SR)", title = "a") +
  theme_classic(base_size = 10) +
  theme(plot.title = element_text(face = "bold", hjust = 0))

mod_e <- mgcv::gam(Endemism ~ s(ER, SR, k = 50), data = df_pc)
r2_e  <- summary(mod_e)$r.sq

er_seq <- seq(min(df_pc$ER), max(df_pc$ER), length = 250)
sr_seq <- seq(min(df_pc$SR), max(df_pc$SR), length = 250)
grid_e <- expand.grid(ER = er_seq, SR = sr_seq)
grid_e$pred <- predict(mod_e, newdata = grid_e)

p_b_e <- ggplot(grid_e, aes(ER, SR, z = pred)) +
  geom_raster(aes(fill = pred), interpolate = TRUE) +
  geom_contour(colour = "black", linewidth = .35,
               breaks = seq(floor(vmin_e), ceiling(vmax_e), by = 1)) +
  scale_fill_viridis_c(option = "mako", direction = -1,
                       limits = c(vmin_e, vmax_e), oob = scales::squish,
                       na.value = NA, name = "Predicted\nendemism") +
  labs(x = "Elevation range (ER)", y = "Surface roughness (SR)",
       title = paste0("b   GAM model: R² = ", sprintf("%.2f", r2_e))) +
  theme_classic(base_size = 10) +
  theme(plot.title = element_text(face = "bold", hjust = 0))

p_endem <- p_a_e + p_b_e + plot_layout(widths = c(1, 1))
save_plot(p_endem, file.path(FIG_DIR, "ER_SR_Endemism_scatter_GAMsurface.png"),
          width = 180, height = 95, units = "mm", dpi = 300)

# ================================================================
# E) Richness by altitude (horizontal bars + line overlay)
#    (haibafenbudian.csv: columns Latin, Altitude)
# ================================================================

f_haiba <- prefer_data("haibafenbudian.csv", "haibafenbudian.csv")
df_h <- readr::read_csv(f_haiba, show_col_types = FALSE)

min_alt <- min(df_h$Altitude, na.rm = TRUE)
max_alt <- max(df_h$Altitude, na.rm = TRUE)
brks <- seq(from = floor(min_alt/500)*500, to = ceiling(max_alt/500)*500, by = 500)

df_h <- df_h |>
  mutate(alt_bin = cut(Altitude, breaks = brks, right = FALSE))

richness_h <- df_h |>
  group_by(alt_bin) |>
  summarise(Richness = n_distinct(Latin), .groups = "drop") |>
  mutate(Altitude_mid = as.numeric(sub("\\[(.*),(.*)\\)", "\\1", alt_bin)) + 250)

p_alt_h <- ggplot(richness_h, aes(x = Altitude_mid, y = Richness)) +
  geom_col(fill = "#77BA99", colour = "black", linewidth = 0.5,
           width = 500, alpha = 0.7) +
  geom_line(colour = "black", linewidth = 0.8) +
  geom_point(colour = "black", size = 1.8) +
  coord_flip() +
  labs(x = "Altitude (m)", y = "Richness",
       title = "Species richness per 500 m elevation band") +
  theme_minimal(base_size = 10) +
  theme(panel.grid.major = element_line(colour = "grey80"),
        panel.grid.minor = element_blank())

save_plot(p_alt_h, file.path(FIG_DIR, "Richness_by_altitude_horizontal.png"),
          width = 150, height = 110, units = "mm", dpi = 300)

# ================================================================
# F) Session information for reproducibility
# ================================================================
sess_path <- file.path(TAB_DIR, "sessionInfo.txt")
write_text_capture(sessionInfo(), sess_path)

# =============================== END OF SCRIPT ===============================
